# Supplementary material for: Bacteriophages Biocontrol of Kiwifruit Bacterial Canker Caused by Pseudomonas syringae pv. actinidiae (Psa) in Two Seasons Under Field Conditions
Source: Antibiotics (Basel). 2025 Oct 14;14(10):1023. doi: 10.3390/antibiotics14101023 (PMC12561079; doi:10.3390/antibiotics14101023)
Supplement: Supplementary file 1 [file antibiotics-14-01023-s001.zip]

Archive with 1 entries (1 files):
- antibiotics-3883684-supplementary.pdf
